# Supplementary material for: Confidence interval comparison: Precision of maximum likelihood estimates in LLOQ affected data
Source: PLoS One. 2023 Nov 2;18(11):e0293640. doi: 10.1371/journal.pone.0293640 (PMC10621850; doi:10.1371/journal.pone.0293640)
Supplement: S6 File — This code can be used to define the functions, to create the datasets, to generate the figures and tables for the simulation study and to generate the results from the use case. (ZIP) [file pone.0293640.s007.zip]

Archive with 6 entries (5 files):
- S6_File/
- S6_File/data_simulation_PLOSone.R
- S6_File/figures_PLOSone.R
- S6_File/function_PLOSone.R
- S6_File/simulation_study_PLOSone.R
- S6_File/Usecase_PLOSone.R
