# Supplementary material for: Confidence interval comparison: Precision of maximum likelihood estimates in LLOQ affected data
Source: PLoS One. 2023 Nov 2;18(11):e0293640. doi: 10.1371/journal.pone.0293640 (PMC10621850; doi:10.1371/journal.pone.0293640)
Supplement: S6 File — This code can be used to define the functions, to create the datasets, to generate the figures and tables for the simulation study and to generate the results from the use case. (ZIP) [file pone.0293640.s007.zip › S6_File/data_simulation_PLOSone.R]

#######################################################################################
#
#                                                                                     
#   Filename    :	data_simulation_PLOSone.R    												  
#                                                                                     
#   Project     :       PLOSone article "Confidence interval comparison: Precision of maximum likelihood estimates in LLOQ affected data"                                                             
#   Authors     :       T. Bülow, R.-D. Hilgers, N. Heussen                                                                
#   Date        :       July 2023
#   Purpose     :       As described in article
#																				  
#   R Version   :       R-3.6.1 
########################################################################################
#-----------------------------------------------------------
# Simulation of the data sets
#-----------------------------------------------------------

#Simulation Settings under different distributions (see Table1):
settings_1LLOQ <- data.frame("Distribution" =c("Normal", "Normal", "Normal", "Normal", 
                                               "Exponential", "Exponential", "Exponential", "Exponential",
                                               "Poisson", "Poisson", "Poisson", "Poisson"),
                              "Number_MLOQ"   =c(1, 1, 1, 1,
                                                 1, 1, 1, 1,
                                                 1, 1, 1, 1),
                              "Theor_censored"=c(0.0, 20.0, 50.0, 65.54,
                                                 0.0, 20.0, 50.0, 65.54,
                                                 0.0, 23.81, 43.35, 62.88),
                              "parameter"=c(5.8, 5.8, 5.8, 5.8,
                                            0.095, 0.095, 0.095, 0.095,
                                            4, 4, 4, 4), 
                              "MLOQ"=c(0, 4.96, 5.8, 6.2,
                                       0, 2.35, 7.29, 11.21,
                                       0, 2, 3, 4))
settings_2LLOQ <- data.frame("Distribution" =c("Normal", "Normal", "Normal", "Normal", 
                                               "Exponential", "Exponential", "Exponential", "Exponential",
                                               "Poisson", "Poisson", "Poisson", "Poisson"),
                             "Number_MLOQ"   =c(2, 2, 2, 2,
                                                2, 2, 2, 2,
                                                2, 2, 2, 2),
                             "Theor_censored"=c(0.0, 20.0, 50.0, 65.54,
                                                0.0, 20.0, 50.0, 65.54,
                                                0.0, 33.58, 53.11, 70.70),
                             "parameter"=c(5.8, 5.8, 5.8, 5.8,
                                           0.095, 0.095, 0.095, 0.095,
                                           4, 4, 4, 4), 
                             "MLOQ1"=c(0, 4.52,5.55,5.94,
                                       0, 1.11,5.38,8.53,
                                       0, 2, 3, 4),
                             "MLOQ2"=c(0, 5.28,6.05,6.49,
                                       0, 3.75,9.65,14.82,
                                       0, 3, 4, 5))

sde <- 1
cens <-  settings_1LLOQ$Theor_censored

for(index in 1:12){
  for(n in c(100)){
    
    B <-20000
    zen <- NULL
    Datalist<-NULL
    Data1 <- NULL
    Data2 <- NULL
    Data3 <- NULL
    Data4 <- NULL
    
    if(settings_1LLOQ$Distribution[index]=="Normal" ){
      #----------------------------------------------------------- 
      # Finding values x for set.seed(x), so that the observations 
      # in the data sets are greater than zero
      
      for(i in 1:20000)
      {
        set.seed(i)
        Datalist[[i]]<-rnorm(n, mean=settings_1LLOQ$parameter[index], sd=sde)
      }
      k<-1
      list<-NULL
      for(p in 1:50000000)
      {
        set.seed(p)
        a<-rnorm(n, mean=settings_1LLOQ$parameter[index], sd=sde)
        if(length(a[a<0])==0){list[k]<-p
        k<-k+1}
        if(k==20001){break}
      }
      Indexmenge<-c(list)
      #----------------------------------------------------------- 
      # Simulation of suitable data (observations >0):
      
      for(k in 1:20000)
      {
        i<-Indexmenge[k]
        set.seed(i)
        Datalist[[k]]<-rnorm(n, mean=settings_1LLOQ$parameter[index], sd=sde)
        Dataset <- Datalist[[k]]
        Datalist1 <- Dataset[1:n]
        Data1[[k]] <- Datalist1
      }
      #----------------------------------------------------------- 
      # Save the simulated datasets:
      
      save(Data1, file=paste0("../data/1MLOQ/normal_N",n, "_",cens[index],"_data1.rda"))
    }## End if normally distr. MLOQ=1
    if(settings_1LLOQ$Distribution[index]=="Exponential" ){
      #----------------------------------------------------------- 
      # Finding values x for set.seed(x), so that the observations 
      # in the data sets are greater than zero
      
      for(i in 1:20000)
      {
        set.seed(i)
        Datalist[[i]]<-rexp(n, settings_1LLOQ$parameter[index])
      }
      k<-1
      list<-NULL
      for(p in 1:50000000)
      {
        set.seed(p)
        a<-rexp(n, settings_1LLOQ$parameter[index])
        if(length(a[a<0])==0){list[k]<-p
        k<-k+1}
        if(k==20001){break}
      }
      Indexmenge<-c(list)
      #----------------------------------------------------------- 
      # Simulation of suitable data (observations >0):
      
      for(k in 1:20000)
      {
        i<-Indexmenge[k]
        set.seed(i)
        Datalist[[k]]<-rexp(n, settings_1LLOQ$parameter[index])
        Dataset <- Datalist[[k]]
        Datalist1 <- Dataset[1:n]
        Data1[[k]] <- Datalist1
      }
      #----------------------------------------------------------- 
      # Save the simulated datasets:
      save(Data1, file=paste0("../data/1MLOQ/Exponential_N",n, "_",cens[index],"_data1.rda"))
    }## End if exponentially distr. MLOQ=1
    if(settings_1LLOQ$Distribution[index]=="Poisson" ){
      #----------------------------------------------------------- 
      # Finding values x for set.seed(x), so that the observations 
      # in the data sets are greater than zero
      
      for(i in 1:20000)
      {
        set.seed(i)
        Datalist[[i]]<-rpois(n, settings_1LLOQ$parameter[index])
      }
      k<-1
      list<-NULL
      for(p in 1:50000000)
      {
        set.seed(p)
        a<-rpois(n, settings_1LLOQ$parameter[index])
        if(length(a[a<0])==0){list[k]<-p
        k<-k+1}
        if(k==20001){break}
      }
      Indexmenge<-c(list)
      #----------------------------------------------------------- 
      # Simulation of suitable data (observations >0):
      
      for(k in 1:20000)
      {
        i<-Indexmenge[k]
        set.seed(i)
        Datalist[[k]]<-rpois(n, settings_1LLOQ$parameter[index])
        Dataset <- Datalist[[k]]
        Datalist1 <- Dataset[1:n]
        Data1[[k]] <- Datalist1
      }
      #----------------------------------------------------------- 
      # Save the simulated datasets:
      save(Data1, file=paste0("../data/1MLOQ/Poisson_N",n, "_",cens[index],"_data1.rda"))
    }## End if Poisson distr. MLOQ=1
  } ## End for different sample sizes
} ## End for different settings    

cens <-  settings_2LLOQ$Theor_censored
for(index in 1:12){
  for(n in c(100)){
    
    B <-20000
    zen <- NULL
    Datalist<-NULL
    Data1 <- NULL
    Data2 <- NULL
    
    if(settings_2LLOQ$Distribution[index]=="Normal" ){
      #----------------------------------------------------------- 
      # Finding values x for set.seed(x), so that the observations 
      # in the data sets are greater than zero
      
      for(i in 1:20000)
      {
        set.seed(i)
        Datalist[[i]]<-rnorm(n, mean=settings_2LLOQ$parameter[index], sd=sde)
      }
      k<-1
      list<-NULL
      for(p in 1:50000000)
      {
        set.seed(p)
        a<-rnorm(n, mean=settings_2LLOQ$parameter[index], sd=sde)
        if(length(a[a<0])==0){list[k]<-p
        k<-k+1}
        if(k==20001){break}
      }
      Indexmenge<-c(list)
      #----------------------------------------------------------- 
      # Simulation of suitable data (observations >0):
      
      for(k in 1:20000)
      {
        i<-Indexmenge[k]
        set.seed(i)
        Datalist[[k]]<-rnorm(n, mean=settings_2LLOQ$parameter[index], sd=sde)
        Dataset <- Datalist[[k]]
        Datalist1 <- Dataset[1:(n/2)]
        Datalist2 <- Dataset[((n/2)+1):n]
        Data1[[k]] <- Datalist1
        Data2[[k]] <- Datalist2
      }
      #----------------------------------------------------------- 
      # Save the simulated datasets:
      
      save(Data1, file=paste0("../data/2MLOQ/normal_N",n, "_",cens[index], "_var",(sde)^2,"_data1.rda"))
      save(Data2, file=paste0("../data/2MLOQ/normal_N",n, "_",cens[index], "_var",(sde)^2,"_data2.rda"))
    }## End if normally distr. MLOQ=2
    if(settings_2LLOQ$Distribution[index]=="Exponential" ){
      #----------------------------------------------------------- 
      # Finding values x for set.seed(x), so that the observations 
      # in the data sets are greater than zero
      
      for(i in 1:20000)
      {
        set.seed(i)
        Datalist[[i]]<-rexp(n, settings_2LLOQ$parameter[index])
      }
      k<-1
      list<-NULL
      for(p in 1:50000000)
      {
        set.seed(p)
        a<-rexp(n, settings_2LLOQ$parameter[index])
        if(length(a[a<0])==0){list[k]<-p
        k<-k+1}
        if(k==20001){break}
      }
      Indexmenge<-c(list)
      #----------------------------------------------------------- 
      # Simulation of suitable data (observations >0):
      
      for(k in 1:20000)
      {
        i<-Indexmenge[k]
        set.seed(i)
        Datalist[[k]]<-rexp(n, settings_2LLOQ$parameter[index])
        Dataset <- Datalist[[k]]
        Datalist1 <- Dataset[1:(n/2)]
        Datalist2 <- Dataset[((n/2)+1):n]
        Data1[[k]] <- Datalist1
        Data2[[k]] <- Datalist2
      }
      #----------------------------------------------------------- 
      # Save the simulated datasets:
      save(Data1, file=paste0("../data/2MLOQ/Exponential_N",n, "_",cens[index],"_data1.rda"))
      save(Data2, file=paste0("../data/2MLOQ/Exponential_N",n, "_",cens[index],"_data2.rda"))
    }## End if exponentially distr. MLOQ=2
    if(settings_2LLOQ$Distribution[index]=="Poisson" ){
      #----------------------------------------------------------- 
      # Finding values x for set.seed(x), so that the observations 
      # in the data sets are greater than zero
      
      for(i in 1:20000)
      {
        set.seed(i)
        Datalist[[i]]<-rpois(n, settings_2LLOQ$parameter[index])
      }
      k<-1
      list<-NULL
      for(p in 1:50000000)
      {
        set.seed(p)
        a<-rpois(n, settings_2LLOQ$parameter[index])
        if(length(a[a<0])==0){list[k]<-p
        k<-k+1}
        if(k==20001){break}
      }
      Indexmenge<-c(list)
      #----------------------------------------------------------- 
      # Simulation of suitable data (observations >0):
      
      for(k in 1:20000)
      {
        i<-Indexmenge[k]
        set.seed(i)
        Datalist[[k]]<-rpois(n, settings_2LLOQ$parameter[index])
        Dataset <- Datalist[[k]]
        Datalist1 <- Dataset[1:(n/2)]
        Datalist2 <- Dataset[((n/2)+1):n]
        Data1[[k]] <- Datalist1
        Data2[[k]] <- Datalist2
      }
      #----------------------------------------------------------- 
      # Save the simulated datasets:
      save(Data1, file=paste0("../data/2MLOQ/Poisson_N",n, "_",cens[index],"_data1.rda"))
      save(Data2, file=paste0("../data/2MLOQ/Poisson_N",n, "_",cens[index],"_data2.rda"))
    }## End if Poisson distr. MLOQ=1
  } ## End for different sample sizes
} ## End for different settings  
