# Supplementary material for: Confidence interval comparison: Precision of maximum likelihood estimates in LLOQ affected data
Source: PLoS One. 2023 Nov 2;18(11):e0293640. doi: 10.1371/journal.pone.0293640 (PMC10621850; doi:10.1371/journal.pone.0293640)
Supplement: S6 File — This code can be used to define the functions, to create the datasets, to generate the figures and tables for the simulation study and to generate the results from the use case. (ZIP) [file pone.0293640.s007.zip › S6_File/figures_PLOSone.R]

#######################################################################################
#
#                                                                                     
#   Filename    :	figures_PLOSone.R    												  
#                                                                                     
#   Project     :       PLOSone article "Confidence interval comparison: Precision of maximum likelihood estimates in LLOQ affected data"                                                             
#   Authors     :       T. Bülow, R.-D. Hilgers, N. Heussen                                                                
#   Date        :       July 2023
#   Purpose     :       As described in article
#																				  
#   R Version   :       R-3.6.1 
#
#   Output      :       S2File_Figure1.pdf, Figure1.pdf, S3File_Figure1.pdf, Figure2.pdf,
#                       paper_sorted_tab1, paper_sorted_tab2, paper_sorted_tab3, paper_sorted_tab4
#
#
#   Required R packages :  'ggplot2', 'scales', 'gridExtra', 'xtable'
#
#
########################################################################################

###############################################
###   Definition / inclusion of functions   ###
###############################################

library("scales")      # defines the decimal places 
library("ggplot2")     # ggplot2 is used to create plots
library("reshape2")    # edit the plots
library("grid")        # edit the plots
library("gridExtra")   # edit the plots
library("xtable")      # edit tables for LaTex
library(dplyr)

source("function_PLOSone.R")

g_legend<-function(a.gplot){                               # shared legend for figures
  tmp <- ggplot_gtable(ggplot_build(a.gplot))
  leg <- which(sapply(tmp$grobs, function(x) x$name) == "guide-box")
  legend <- tmp$grobs[[leg]]
  return(legend)}
########################################################################################


############################
###   General settings   ### 
############################

B <- 5500                                            # simulation runs
anz <- c(100)                                        # Sample sizes N=100
#true_variance <- c(1, 1, 1, 1) 
censored_1 <-c(0.0, 20.0, 50.0, 65.54,
               0.0, 20.0, 50.0, 65.54,
               0.0, 23.81, 43.35, 62.88)
censored_2 <-c(0.0, 20.0, 50.0, 65.54,
               0.0, 20.0, 50.0, 65.54,
               0.0, 33.58, 53.11, 70.70)
true_distrib <- c("Normal", "Normal", "Normal", "Normal",                  # Different distributions to test the robustness 
                  "Exponential","Exponential","Exponential", "Exponential",
                  "Poisson", "Poisson", "Poisson", "Poisson")  

parameter<-c(5.8, 5.8, 5.8, 5.8,
             (1/0.095), (1/0.095), (1/0.095), (1/0.095),
             4, 4, 4, 4)

MLOQ1<-c(0, 4.96, 5.8, 6.2,
         0, 2.35, 7.29, 11.21,
         0, 2, 3, 4)
MLOQ2_1<-c(0, 4.52,5.55,5.94,
           0.001, 1.11,5.38,8.53,
           0, 2, 3, 4)
MLOQ2_2<-c(0, 5.28,6.05,6.49,
           0.001, 3.75,9.65,14.82,
           0, 3, 4, 5)

########################################################################################


##########################################################
### Section xxx Results: Point Estimates CS versus SIM ###
##########################################################
results_combined <- NULL
load("../data/1MLOQ/N100_results_1LLOQ.rda")
results_1LLOQ <- as.data.frame(results_combined)
results_1LLOQ$censored_sample_estimate <- as.character(results_1LLOQ$censored_sample_estimate)
results_1LLOQ$censored_sample_estimate <-as.numeric(results_1LLOQ$censored_sample_estimate )
results_1LLOQ$ci_lower <- as.numeric(as.character(results_1LLOQ$ci_lower))
results_1LLOQ$ci_upper <-as.numeric(as.character(results_1LLOQ$ci_upper))
results_1LLOQ$Distribution <- factor(results_1LLOQ$Distribution, levels = c("Exponential", "normal", "Poisson"), 
                  labels = c("Exponential", "Normal", "Poisson"))
results_1LLOQ$Method <- factor(results_1LLOQ$Method, levels = c("CS", "SIM"),
                  labels = c("censored sample method", "simple imputation method"))

results_combined <- NULL
load("../data/2MLOQ/N100_results_2LLOQ.rda")
results_2LLOQ <- as.data.frame(results_combined)
results_2LLOQ$censored_sample_estimate <- as.character(results_2LLOQ$censored_sample_estimate)
results_2LLOQ$censored_sample_estimate <-as.numeric(results_2LLOQ$censored_sample_estimate )
results_2LLOQ$ci_lower <- as.numeric(as.character(results_2LLOQ$ci_lower))
results_2LLOQ$ci_upper <-as.numeric(as.character(results_2LLOQ$ci_upper))
results_2LLOQ$Distribution <- factor(results_2LLOQ$Distribution, levels = c("Exponential", "normal", "Poisson"), 
                                     labels = c("Exponential", "Normal", "Poisson"))
results_2LLOQ$Method <- factor(results_2LLOQ$Method, levels = c("CS", "SIM"),
                               labels = c("censored sample method", "simple imputation method"))

####################################################################
###  Results: Behaviour of point estimates                      ####
####################################################################
###################
## Figure 1: 1 LLOQ 
###################
a <- ggplot(subset(results_1LLOQ, results_1LLOQ$Distribution=="Normal"), aes(x=Censored, y=censored_sample_estimate, group=Censored))+
  facet_grid(Distribution~Method, scales="free_y")+
  geom_violin(scale="area")+geom_hline(aes(yintercept = parameter[1]), linetype = "solid", color="red", size=1)+
  labs( x="censored proportion [in %]", y="point estimate")+
  stat_summary(fun = "mean",
               geom = "point", shape = 3,
               color = "black",
               stroke = 1.5) #title = expression(paste("1 LLOQ: ",italic("B=5500, Rb=5500, n=100."))),
b <- ggplot(subset(results_1LLOQ, results_1LLOQ$Distribution=="Exponential"), aes(x=Censored, y=censored_sample_estimate, group=Censored))+
  facet_grid(Distribution~Method, scales="free_y")+
  geom_violin(scale="area")+geom_hline(aes(yintercept = parameter[5]), linetype = "solid", color="red", size=1)+labs(x="censored proportion [in %]", y="point estimate")+
  stat_summary(fun = "mean",
               geom = "point", shape = 3,
               color = "black",
               stroke = 1.5)
c <- ggplot(subset(results_1LLOQ, results_1LLOQ$Distribution=="Poisson"), aes(x=Censored, y=censored_sample_estimate, group=Censored))+
  facet_grid(Distribution~Method, scales="free_y")+
  geom_violin(scale="area")+geom_hline(aes(yintercept = parameter[9]), linetype = "solid", color="red", size=1)+labs(x="censored proportion [in %]", y="point estimate")+
  stat_summary(fun = "mean",
               geom = "point", shape = 3,
               color = "black",
               stroke = 1.5)
abc <- grid.arrange(a,b,c, widths=c(5), ncol =1)

ggsave("../figures/S2File_Figure1.pdf", arrangeGrob(a,b,c)
       , width = 170, height = 200, units = "mm", dpi = 300)


###################
## Figure 2: 2 LLOQ
###################
d <- ggplot(subset(results_2LLOQ, results_2LLOQ$Distribution=="Normal"), aes(x=Censored, y=censored_sample_estimate, group=Censored))+facet_grid(Distribution~Method, scales="free_y")+
  geom_violin(scale="area")+geom_hline(aes(yintercept = parameter[1]), linetype = "solid", color="red", size=1)+labs( x="censored proportion [in %]", y="point estimate")+
  stat_summary(fun = "mean",
               geom = "point", shape = 3,
               color = "black",
               stroke = 1.5)#title = expression(paste("2 LLOQ, unstratified: ",italic("B=5500, Rb=5500, n=100."))),
e <- ggplot(subset(results_2LLOQ, results_2LLOQ$Distribution=="Exponential"), aes(x=Censored, y=censored_sample_estimate, group=Censored))+facet_grid(Distribution~Method, scales="free_y")+
  geom_violin(scale="area")+geom_hline(aes(yintercept = parameter[5]), linetype = "solid", color="red", size=1)+labs(x="censored proportion [in %]", y="point estimate")+
  stat_summary(fun = "mean",
               geom = "point", shape = 3,
               color = "black",
               stroke = 1.5)
f <- ggplot(subset(results_2LLOQ, results_2LLOQ$Distribution=="Poisson" & results_2LLOQ$Censored!="16.48"), aes(x=Censored, y=censored_sample_estimate, group=Censored))+facet_grid(Distribution~Method, scales="free_y")+
  geom_violin(scale="area")+geom_hline(aes(yintercept = parameter[9]), linetype = "solid", color="red", size=1)+labs(x="censored proportion [in %]", y="point estimate")+
  stat_summary(fun = "mean",
               geom = "point", shape = 3,
               color = "black",
               stroke = 1.5)
def <- grid.arrange(d,e,f, widths=c(5), ncol =1)
ggsave("../figures/Figure1.pdf", arrangeGrob(d,e,f),
       width = 170, height = 200, units = "mm", dpi = 300)


########################################################################################

#########################################################
### Calculation of: RMSE; bias; coverage status of CI ###
#########################################################
Tab_rmse_bias_1 <- NULL
Tab_rmse_bias_2 <- NULL
paper_tab1<- NULL
paper_tab2<- NULL
paper_tab3<- NULL
paper_tab4<- NULL
results_1LLOQ$cov_status <- NA
results_2LLOQ$cov_status <- NA

##--- 1 LLOQ
for(t in 1:12){
  y <- anz[1]
  for(m in c("censored sample method", "simple imputation method")){
    x <- censored_1[t]
  z <- 1                         #true_variance[t]
  distribution <- true_distrib[t]
  true_param <- parameter[t]
  

    for(n in c("bootstrap", "parametrical")){
    RMSE <- RMSE_f(length(subset(results_1LLOQ[,9], results_1LLOQ[,4]==distribution & results_1LLOQ[,5]==x & results_1LLOQ[,3]==m & results_1LLOQ$CI_Type==n)),
                   as.numeric(as.character(subset(results_1LLOQ[,9], results_1LLOQ[,4]==distribution & results_1LLOQ[,5]==x & results_1LLOQ[,3]==m & results_1LLOQ$CI_Type==n))),
                   true_param)
    Bias <- Bias_f(as.numeric(as.character(subset(results_1LLOQ[,9], results_1LLOQ[,4]==distribution & results_1LLOQ[,5]==x & results_1LLOQ[,3]==m & results_1LLOQ$CI_Type==n))),
                   true_param)
    results_1LLOQ$cov_status[(results_1LLOQ$ci_lower <= true_param & results_1LLOQ$ci_upper>=true_param) & results_1LLOQ$Distribution==distribution] <- 1  # CI covers true param
    results_1LLOQ$cov_status[(results_1LLOQ$ci_lower >  true_param | results_1LLOQ$ci_upper< true_param) & results_1LLOQ$Distribution==distribution] <- 0  # CI not covers true param
    n_sum <- (sum(results_1LLOQ$cov_status[results_1LLOQ$Distribution==distribution & results_1LLOQ$Censored==x & results_1LLOQ$Method==m & results_1LLOQ$CI_Type==n])/length(results_1LLOQ$cov_status[results_1LLOQ$Distribution==distribution & results_1LLOQ$Censored==x & results_1LLOQ$Method==m & results_1LLOQ$CI_Type==n]))
    w <- mean(as.numeric(as.character(subset(results_1LLOQ$range_of_ci, results_1LLOQ$Distribution==distribution & results_1LLOQ$Censored==x & results_1LLOQ$Method==m & results_1LLOQ$CI_Type==n))))
    s <- sd(as.numeric(as.character(subset(results_1LLOQ$range_of_ci, results_1LLOQ$Distribution==distribution & results_1LLOQ$Censored==x & results_1LLOQ$Method==m & results_1LLOQ$CI_Type==n))))
    
    w <- round(w, 4)
    s <- round(s, 4)
    
    Tab_rmse_bias_1 <- rbind(Tab_rmse_bias_1, data.frame("number_MLOQ"="1~LLOQ","Setting_Var"=z, "N"=y,
                                                         "Distribution"=distribution, "CI_Type"=n,
                                                         "Censored"=as.character(x), "Method"=m,
                                                         "RMSE_mean"=RMSE, "BIAS_mean"=Bias, 
                                                         "cov_prob"=n_sum, 
                                                         "mean_width_CI"=w, "sd_width_CI"=s))
    paper_tab1 <- rbind(paper_tab1, data.frame("Distribution"=distribution, "Method"=m,  "censored"=x, "CI_Type"=n, 
                                               "Cov_prob"=n_sum, "Width_of_ci"=paste(w," (+/-",s,")", sep="")))
    paper_tab3 <- rbind(paper_tab3, data.frame("Distribution"=distribution, "Method"=m,  "censored"=x, "CI_Type"=n,
                                               "RMSE_mean"=RMSE, "BIAS_mean"=Bias))
    }
  }
}
paper_sorted_tab1 <- paper_tab1[order(paper_tab1$Distribution, paper_tab1$Method, paper_tab1$censored),]
paper_sorted_tab1$Cov_prob <- round(paper_sorted_tab1$Cov_prob, 4)
paper_sorted_tab1$Cov_prob <- as.factor(paper_sorted_tab1$Cov_prob)
paper_sorted_tab3 <- paper_tab3[order(paper_tab3$Distribution, paper_tab3$Method, paper_tab3$censored),]
paper_sorted_tab3 <- paper_sorted_tab3[paper_sorted_tab3$CI_Type=="bootstrap",]
paper_sorted_tab3 <- paper_sorted_tab3[c("Distribution", "Method", "censored", 
                                         "RMSE_mean", "BIAS_mean")]
##--- 2 LLOQ
for(t in 1:12){
  y <- anz[1]
  x <- censored_2[t]
  z <- 1                         #true_variance[t]
  distribution <- true_distrib[t]
  true_param <- parameter[t]
  
  for(m in c("censored sample method", "simple imputation method")){
    for(n in c("bootstrap", "parametrical")){
    RMSE <- round(RMSE_f(length(subset(results_2LLOQ[,9], results_2LLOQ[,4]==distribution & results_2LLOQ[,5]==x & results_2LLOQ[,3]==m)),
                   as.numeric(as.character(subset(results_2LLOQ[,9], results_2LLOQ[,4]==distribution & results_2LLOQ[,5]==x & results_2LLOQ[,3]==m))),
                   true_param), 2)
    Bias <- round(Bias_f(as.numeric(as.character(subset(results_2LLOQ[,9], results_2LLOQ[,4]==distribution & results_2LLOQ[,5]==x & results_2LLOQ[,3]==m))),
                   true_param), 2)
    results_2LLOQ$cov_status[results_2LLOQ$ci_lower <= true_param & results_2LLOQ$ci_upper>=true_param & results_2LLOQ$Distribution==distribution]  <- 1  # CI covers true param
    results_2LLOQ$cov_status[(results_2LLOQ$ci_lower > true_param | results_2LLOQ$ci_upper<true_param) & results_2LLOQ$Distribution==distribution ] <- 0  # CI not covers true param
    n_sum <- round((sum(results_2LLOQ$cov_status[results_2LLOQ$Distribution==distribution & results_2LLOQ$Censored==x & results_2LLOQ$Method==m & results_2LLOQ$CI_Type==n])/length(results_2LLOQ$cov_status[results_2LLOQ$Distribution==distribution & results_2LLOQ$Censored==x & results_2LLOQ$Method==m & results_2LLOQ$CI_Type==n])), 4)
    w <- round(mean(as.numeric(as.character(subset(results_2LLOQ$range_of_ci, results_2LLOQ$Distribution==distribution & results_2LLOQ$Censored==x & results_2LLOQ$Method==m & results_2LLOQ$CI_Type==n)))), 4)
    s <- round(sd(as.numeric(as.character(subset(results_2LLOQ$range_of_ci, results_2LLOQ$Distribution==distribution & results_2LLOQ$Censored==x & results_2LLOQ$Method==m & results_2LLOQ$CI_Type==n)))), 4)
    
    
    Tab_rmse_bias_2 <- rbind(Tab_rmse_bias_2, data.frame("number_MLOQ"="2~LLOQ","Setting_Var"=z, "N"=y, 
                                                         "Distribution"=distribution, "CI_Type"=n,
                                                         "Censored"=as.character(x), "Method"=m,
                                                         "RMSE_mean"=RMSE, "BIAS_mean"=Bias, 
                                                         "cov_prob"=n_sum,
                                                         "mean_width_CI"=w, "sd_width_CI"=s))
    paper_tab2 <- rbind(paper_tab2, data.frame("Distribution"=distribution, "Method"=m,  "censored"=x, "CI_Type"=n, 
                                               "Cov_prob"=n_sum, "Width_of_ci"=paste(w," (",s,")", sep="")))
    paper_tab4 <- rbind(paper_tab4, data.frame("Distribution"=distribution, "Method"=m,  "censored"=x, "CI_Type"=n,
                                               "RMSE_mean"=RMSE, "BIAS_mean"=Bias))
    }
    }
}
paper_sorted_tab2 <- paper_tab2[order(paper_tab2$Distribution, paper_tab2$Method, paper_tab2$censored),]
paper_sorted_tab2$Cov_prob <- as.factor(paper_sorted_tab2$Cov_prob)
paper_sorted_tab4 <- paper_tab4[order(paper_tab4$Distribution, paper_tab4$Method, paper_tab4$censored),]
paper_sorted_tab4 <- paper_sorted_tab4[paper_sorted_tab4$CI_Type=="bootstrap",]
paper_sorted_tab4 <- paper_sorted_tab4[c("Distribution", "Method", "censored", 
                                         "RMSE_mean", "BIAS_mean")]
paper_sorted_tab4$RMSE_mean <- round(as.numeric(paper_sorted_tab2$RMSE_mean), 2)
paper_sorted_tab4$BIAS_mean <- round(paper_sorted_tab2$BIAS_mean, 2)

########################################################################################
xtable(paper_sorted_tab1)   # S4File_Table2
xtable(paper_sorted_tab2)   # S4File_Table1

xtable(paper_sorted_tab3)   # S2File_Table2
xtable(paper_sorted_tab4)   # S2File_Table1
####################################################################
###  Results: Confidence interval assessment                    ####
####################################################################
#############################
###  1 LLOQ              ####
#############################
Tab_rmse_bias_1$Distribution_f = factor(Tab_rmse_bias_1$Distribution, levels=c("Normal", "Exponential", "Poisson"),
                                        labels = c("normal", "exponential", "Poisson"))
cov<- ggplot(  Tab_rmse_bias_1, aes(x=Censored, y=cov_prob, color=interaction(CI_Type, Method), shape=interaction(CI_Type, Method)))+
  geom_point(size=1, stroke=1, aes(shape=interaction(CI_Type, Method)))+geom_line(aes(group = interaction(CI_Type, Method)))+
  theme_bw()+
  theme(panel.background = element_rect(fill = "white"),
        plot.background = element_rect(fill = "transparent",colour = NA))+
  ggforce::facet_col(facets = vars(Distribution_f), 
                     scales = "free")+
  geom_hline(aes(yintercept = 0.95), linetype = "dotted")+
  labs(title="Coverage proportion.", y="coverage proportion [in %]", x="censored proportion [in %]")+
  scale_shape_manual(name = "Est. method and CI type:",
                     labels= c("CS method and bootstrap CI", "CS method and parametrical CI",
                               "SI method and bootstrap CI", "SI method and parametrical CI"),
                     values=c(4, 16, 4, 16))+
  scale_colour_manual(name = "Est. method and CI type:",
                      labels= c("CS method and bootstrap CI", "CS method and parametrical CI",
                                "SI method and bootstrap CI", "SI method and parametrical CI"),
                      values=c("#D55E00","#D55E00", "#0072B2", "#0072B2"))+
  theme(legend.title=element_text(face="bold"),
        legend.text=element_text(face="bold"),
        axis.title.y = element_text(face="bold"),
        axis.title.x = element_text(face="bold"),
        axis.text = element_text(face="bold"),
        strip.text = element_text(face="bold"))+
  guides(shape=guide_legend(nrow=2,byrow=TRUE), color=guide_legend(nrow=2,byrow=TRUE))

mean_width <- ggplot( Tab_rmse_bias_1, aes(x=Censored, y=mean_width_CI, color=interaction(CI_Type, Method), shape=interaction(CI_Type, Method)))+
  geom_point(size=1, stroke=1, na.rm=TRUE, position=position_dodge(width=0.4))+
  geom_pointrange(aes(ymin=(mean_width_CI-sd_width_CI), ymax=(mean_width_CI+sd_width_CI), shape=interaction(CI_Type, Method)),
                  linetype="solid", na.rm=TRUE, position=position_dodge(width=0.4))+
  theme_bw()+theme(legend.position = "bottom")+
  scale_shape_manual(name = "Est. method and CI type:",
                     labels= c("CS method and bootstrap CI", "CS method and parametrical CI",
                               "SI method and bootstrap CI", "SI method and parametrical CI"),
                     values=c(4, 16, 4, 16))+
  scale_colour_manual(name = "Est. method and CI type:",
                      labels= c("CS method and bootstrap CI", "CS method and parametrical CI",
                                "SI method and bootstrap CI", "SI method and parametrical CI"),
                      values=c("#D55E00","#D55E00", "#0072B2", "#0072B2"))+
  theme(legend.background=element_rect(fill="transparent", colour=NA))+
  theme(panel.background = element_rect(fill = "white"),plot.background = element_rect(fill = "transparent",colour = NA))+ 
  ggforce::facet_col(facets = vars(Distribution_f), 
                     scales = "free")+
  labs(title="Width of confidence interval.", y="width of CI (mean +/- standarddeviation)", x="censored proportion [in %]")+
  labs(shape="type of CI", colour="est. method")+
  theme(legend.title=element_text(face="bold"),
        legend.text=element_text(face="bold"),
        axis.title.y = element_text(face="bold"),
        axis.title.x = element_text(face="bold"),
        axis.text = element_text(face="bold"),
        strip.text = element_text(face="bold"))+
  guides(shape=guide_legend(nrow=2,byrow=TRUE), color=guide_legend(nrow=2,byrow=TRUE))

mylegend<-g_legend(mean_width)
kombi1 <- grid.arrange(arrangeGrob(cov + theme(legend.position = "none"), 
                                   mean_width + theme(legend.position = "none"), nrow=1),
                       mylegend, nrow=2, heights=c(10,1))
ggsave("../figures/S3File_Figure1.pdf", kombi1,
       width = 170, height = 200, units = "mm", dpi = 300)
#############################
###  2 LLOQ              ####
#############################
Tab_rmse_bias_2$Distribution_f = factor(Tab_rmse_bias_2$Distribution, levels=c("Normal", "Exponential", "Poisson"),
                                        labels = c("normal", "exponential", "Poisson"))
cov2<- ggplot(  Tab_rmse_bias_2, aes(x=Censored, y=cov_prob, color=interaction(CI_Type, Method), shape=interaction(CI_Type, Method)))+#,
  geom_point()+geom_line()+
  geom_point(size=1, stroke=1, aes(shape=interaction(CI_Type, Method)))+geom_line(aes(group = interaction(CI_Type, Method)))+
  theme_bw()+
  theme(panel.background = element_rect(fill = "white"),
        plot.background = element_rect(fill = "transparent",colour = NA))+ 
  ggforce::facet_col(facets = vars(Distribution_f), 
                     scales = "free")+
  geom_hline(aes(yintercept = 0.95), linetype = "dotted")+
  labs(title="Coverage proportion.", y="coverage proportion [in %]", x="censored proportion [in %]")+
  scale_shape_manual(name = "Est. method and CI type:",
                     labels= c("CS method and bootstrap CI", "CS method and parametrical CI",
                               "SI method and bootstrap CI", "SI method and parametrical CI"),
                     values=c(4, 16, 4, 16))+
  scale_colour_manual(name = "Est. method and CI type:",
                      labels= c("CS method and bootstrap CI", "CS method and parametrical CI",
                                "SI method and bootstrap CI", "SI method and parametrical CI"),
                      values=c("#D55E00","#D55E00", "#0072B2", "#0072B2"))+
  theme(legend.title=element_text(face="bold"),
        legend.text=element_text(face="bold"),
        axis.title.y = element_text(face="bold"),
        axis.title.x = element_text(face="bold"),
        axis.text = element_text(face="bold"),
        strip.text = element_text(face="bold"))+
  guides(shape=guide_legend(nrow=2,byrow=TRUE), color=guide_legend(nrow=2,byrow=TRUE))

mean_width2 <- ggplot( Tab_rmse_bias_2, aes(x=Censored, y=mean_width_CI, color=interaction(CI_Type, Method), shape=interaction(CI_Type, Method)))+#,
  geom_point(size=1, stroke=1, na.rm=TRUE, position=position_dodge(width=0.4))+
  geom_pointrange(aes(ymin=(mean_width_CI-sd_width_CI), ymax=(mean_width_CI+sd_width_CI), shape=interaction(CI_Type, Method)),
                  linetype="solid", na.rm=TRUE, position=position_dodge(width=0.4))+
  theme_bw()+theme(legend.position = "bottom")+
  scale_shape_manual(name = "Est. method and CI type:",
                     labels= c("CS method and bootstrap CI", "CS method and parametrical CI",
                               "SI method and bootstrap CI", "SI method and parametrical CI"),
                     values=c(4, 16, 4, 16))+
  scale_colour_manual(name = "Est. method and CI type:",
                      labels= c("CS method and bootstrap CI", "CS method and parametrical CI",
                                "SI method and bootstrap CI", "SI method and parametrical CI"),
                      values=c("#D55E00","#D55E00", "#0072B2", "#0072B2"))+
  theme(legend.background=element_rect(fill="transparent", colour=NA))+
  theme(panel.background = element_rect(fill = "white"),plot.background = element_rect(fill = "transparent",colour = NA))+ 
  ggforce::facet_col(facets = vars(Distribution_f), 
                     scales = "free")+
  labs(title="Width of confidence interval.", y="width of CI (mean +/- standarddeviation)", x="censored proportion [in %]")+
  labs(shape="type of CI", colour="est. method")+
  theme(legend.title=element_text(face="bold"),
        legend.text=element_text(face="bold"),
        axis.title.y = element_text(face="bold"),
        axis.title.x = element_text(face="bold"),
        axis.text = element_text(face="bold"),
        strip.text = element_text(face="bold"))+
  guides(shape=guide_legend(nrow=2,byrow=TRUE), color=guide_legend(nrow=2,byrow=TRUE))

mylegend<-g_legend(mean_width2)
kombi2 <- grid.arrange(arrangeGrob(cov2 + theme(legend.position = "none"), 
                                   mean_width2 + theme(legend.position = "none"), nrow=1),
                       mylegend, nrow=2, heights=c(10,1))
ggsave("../figures/Figure2.pdf", kombi2,
       width = 170, height = 200, units = "mm", dpi = 300)
