# Supplementary material for: Confidence interval comparison: Precision of maximum likelihood estimates in LLOQ affected data
Source: PLoS One. 2023 Nov 2;18(11):e0293640. doi: 10.1371/journal.pone.0293640 (PMC10621850; doi:10.1371/journal.pone.0293640)
Supplement: S6 File — This code can be used to define the functions, to create the datasets, to generate the figures and tables for the simulation study and to generate the results from the use case. (ZIP) [file pone.0293640.s007.zip › S6_File/function_PLOSone.R]

#######################################################################################
#
#                                                                                     
#   Filename    :	function_PLOSone.R    												  
#                                                                                     
#   Project     :       PLOSone article "Confidence interval comparison: Precision of maximum likelihood estimates in LLOQ affected data"                                                             
#   Authors     :       T. Bülow, R.-D. Hilgers, N. Heussen                                                                
#   Date        :       July 2023
#   Purpose     :       As described in article
#																				  
#   R Version   :       R-3.6.1 
#
#
#
########################################################################################

# -------------------------------------------------------------------------------------------------------#
# -------------------------------------------------------------------------------------------------------#
# ------------------------ cumulative distribution and density of a normal distribution -----------------#
# -------------------------------------------------------------------------------------------------------#
# cumulative distribution of the normal distribution at 'c'
# with mean 'mu' 
# and variance 'sigma^2' (numbers)
Phi_s <- function(c, mu, sigma){
  1/2 * (1+ erf( (c-mu)/sqrt(2*sigma^2) ))
}

library(dplyr)
library(boot)
library(censReg)
library(pracma)

# -------------------------------------------------------------------------------------------------------#
# -------------------------------------------------------------------------------------------------------#
# ------------------------ multiple censored method -----------------------------------------------------#
# -------------------------------------------------------------------------------------------------------#
# ---- 1 LLOQ: -----------
# the data is given in Concentration (numerical vector), 
# the value c1 is given as LLOQ (number)
# ---- normally distributed data:
multiple.censored.1.norm <- function(Concentration, LLOQ){
  Dataset1 <- data.frame(Concentration)
  Data1 <- sort(Dataset1[Dataset1>=LLOQ[1]])
  #1. Dataset:---------------------------------------------------------------
  k <- c(length(Dataset1[Dataset1 < LLOQ[1]])) # number of unquantified observations below c_1
  nz <- c(length(Data1))                   # number of quantified observations above c_1
  n <- nz[1]
  me <- mean(Data1)
  sde <- sd(Data1)
  if(k==0){
    return(c(me, sde))  
  }else if(n==0){
    return(c(LLOQ[1]/2,1))
  }else{
    loglik_multiple.censored.1.norm <- function(param){
      mu <- param[1]
      sd <- param[2]
      k[1]*log(Phi_s(LLOQ[1], mu, sd)) - n*log(sd) -n/2 *log(2*pi) -1/(2*sd^2)*sum((Data1-mu)^2)
    }
    mex <- mean(c(Data1, rep(LLOQ[1]/2, k) ))
    sdex <- sd(c(Data1, rep(LLOQ[1]/2, k))) 

    result <- try(c(coef(maxLik(loglik_multiple.censored.1.norm, start = c(mex, sdex), method = "NR"))[1], 
                    coef(maxLik(loglik_multiple.censored.1.norm, start = c(mex, sdex), method = "NR"))[2]), silent = TRUE)
    if(!is.numeric(result[1])){result <- c(LLOQ[1]/2,1)}
    if(result[1]<0){result <- c(LLOQ[1]/2,1)}
    if(result[1]>100){result <- try(c(coef(maxLik(loglik_multiple.censored.1.norm, start = c(0, 1), method = "NR"))[1], 
                                      coef(maxLik(loglik_multiple.censored.1.norm, start = c(0, 1), method = "NR"))[2]), silent = TRUE)}
    return(result) 
  }
}
fc_norm_cs_1 <- function(d, indices){
  dt <- d[indices,]
  return(multiple.censored.1.norm(dt[,2], LLOQ))           
}
# ---- exponentially distributed data:
multiple.censored.1.exp <- function(Concentration, LLOQ){
  Dataset1 <- data.frame(Concentration)
  Data1 <- sort(Dataset1[Dataset1>=LLOQ[1]])
  #1st Dataset:---------------------------------------------------------------
  k <- c(length(Dataset1[Dataset1 < LLOQ[1]])) # number of unquantified observations below c_1
  nz <- c(length(Data1))                       # number of quantified observations above c_1
  n <- nz[1]
  me <- mean(Data1)
  sde <- sd(Data1)
  
  if(k==0){
    loglik_multiple.censored.1.exp <- function(lambda){
      -lambda * sum(Data1) + log(lambda)*n}
    result <- try( 1/coef(maxLik(loglik_multiple.censored.1.exp, start = 1/me, method = "NR")), silent = TRUE )
    return(if(is.numeric(result[1])){c(result[1], result[1]^2)}else{c(2/(LLOQ[1]),1)})
    }else{
  loglik_multiple.censored.1.exp <- function(lambda){
    -lambda * sum(Data1) + log(lambda)*n + k[1]*log(1-exp(-lambda * LLOQ[1]))}
  result <- try( 1/coef(maxLik(loglik_multiple.censored.1.exp, start = 1/me, method = "NR")), silent = TRUE )
  return(if(is.numeric(result[1])){c(result[1], result[1]^2)}else{c(2/(LLOQ[1]),1)})
  }
}
fc_exp_cs_1 <- function(d, indices){
  dt <- d[indices,]
  return(multiple.censored.1.exp(dt[,2], LLOQ))          
}

# ---- Poisson distributed data:
multiple.censored.1.poi <- function(Concentration, LLOQ){
  Dataset1 <- data.frame(Concentration)
  Data1 <- sort(Dataset1[Dataset1>=LLOQ[1]])
  #1st Dataset:---------------------------------------------------------------
  k <- c(length(Dataset1[Dataset1 < LLOQ[1]])) # number of unquantified observations below c_1
  nz <- c(length(Data1))                       # number of quantified observations above c_1
  n <- nz[1]
  kc1_1 <- 0:(LLOQ[1]-1)
  me <- mean(Data1)
  sde <- sd(Data1)
  if(k==0){
      loglik_multiple.censored.1.poi <- function(lambda){
        - lambda*(n+0) + log(lambda)*(sum(Data1))-sum(log(gamma(Data1+1)))
      }
  }else{
      loglik_multiple.censored.1.poi <- function(lambda){
        - lambda*(n+k[1]) +k[1]*log(sum(lambda^(kc1_1)/(gamma(kc1_1+1)))) + log(lambda)*(sum(Data1))-sum(log(gamma(Data1+1)))
      } #
  }
  result <- try( coef(maxLik(loglik_multiple.censored.1.poi, start = me, method = "NR"))   , silent = TRUE )
  return(if(is.numeric(result[1])){c(result[1], result[1])}else{c((LLOQ[1])/2,1)})
}
fc_pois_cs_1 <- function(d, indices){
  dt <- d[indices,]
  return(multiple.censored.1.poi(dt[,2], LLOQ))          
}
# ----

# ---- 2 MLOQ: -----------
# the data is given in Datalist (numerical vector), 
# the values of c1, c2 is given as LLOQ (numerical vector)
# ------------------------
# ---- normally distributed data:
multiple.censored.2.norm_test <- function(Datalist, LLOQ){
  Dataset1 <- Datalist[Datalist[,3]==1,2]
  Dataset2 <- Datalist[Datalist[,3]==2,2]
  Dataset <- c(Dataset1, Dataset2)
  mean <- mean(Dataset)
  var <- var(Dataset)
  
  c1 <- LLOQ[1]
  c2 <- LLOQ[2]
  Dat1 <- Dataset1[Dataset1>=c1]
  Dat2 <- Dataset2[Dataset2>=c2]
  Data <- sort(c(Dat1, Dat2))
  
  Data1 <- Data[Data<c2]
  Data2 <- Data[Data>=c2]
  #1. Dataset:---------------------------------------------------------------
  k1 <- length(Dataset1[Dataset1 < c1])    # number of unquantified observations below c_1
  n1 <- length(Data1)                      # number of quantified observations above c_1
  
  #2. Dataset:---------------------------------------------------------------
  k2 <- length(Dataset2[Dataset2 < c2])    # number of unquantified observations below c_2
  n2 <- length(Data2)                      # number of quantified observations above c_2
  
  n <- n1+n2
  k <- c(k1, k2)
  nz <- c(n1, n2)
  ##starting values 
  mex <- mean(c(Data1, Data2, rep(c1/2, k1), rep(c2/2, k2)))
  sdex <- sd(c(Data1, Data2, rep(c1/2, k1), rep(c2/2, k2))) 
  if(k1+k2==0){
    return(c(mex, sdex))  
  }else if(n==0){
    return(c((c1+c2)/2,1))
  }else{
    loglik_multiple.censored.2.norm <- function(param){                         #returns estimated vector param (c(mu, sigma))
      mu <- param[1]
      sigma <- param[2]
      k[1]*log(Phi_s(LLOQ[1], mu,  sigma )) + k[2]*log(Phi_s(LLOQ[2], mu,  sigma)) - n*log(sigma) -n/2 *log(2*pi) -
        1/(2* sigma^2)*(sum((Data1-mu)^2)+sum((Data2-mu)^2))
    }
    result <- try(c(coef(maxLik(loglik_multiple.censored.2.norm, start = c(mex, sdex), method = "NR"))[1], 
                    coef(maxLik(loglik_multiple.censored.2.norm, start = c(mex, sdex), method = "NR"))[2]), silent = TRUE)
    return(if(is.numeric(result[1])){result}else{c((c1+c2)/2,1)})
  }
}

fc_norm_cs_2 <- function(d, i){
  dstrat <- d[i,3]
  dval <- d[i,]
  return(c(multiple.censored.2.norm_test(dval[,], LLOQ),
           length(dval[dstrat==1,1])))          
}
# ---- exponentially distributed data:
multiple.censored.2.exp <- function(Datalist, LLOQ){
  Dataset1 <- Datalist[Datalist[,3]==1,2]
  Dataset2 <- Datalist[Datalist[,3]==2,2]
  Dataset <- c(Dataset1, Dataset2)
  mean <- mean(Dataset)
  var <- var(Dataset)
  
  c1 <- LLOQ[1]
  c2 <- LLOQ[2]
  Dat1 <- Dataset1[Dataset1>=c1]
  Dat2 <- Dataset2[Dataset2>=c2]
  Data <- sort(c(Dat1, Dat2))
  
  Data1 <- Data[Data<c2]
  Data2 <- Data[Data>=c2]
  #1. Dataset:---------------------------------------------------------------
  k1 <- length(Dataset1[Dataset1 < c1])    # number of unquantified observations below c_1
  n1 <- length(Data1)                      # number of quantified observations above c_1
  
  #2. Dataset:---------------------------------------------------------------
  k2 <- length(Dataset2[Dataset2 < c2])    # number of unquantified observations below c_2
  n2 <- length(Data2)                      # number of quantified observations above c_2
  
  n <- n1+n2
  k <- c(k1, k2)
  nz <- c(n1, n2)
  ##starting values 
  me <- mean(c(Data1, Data2))
  
  if(k1==0 | k2==0){
    loglik_multiple.censored.2.exp <- function(lambda){
      -lambda * (sum(Data1)+sum(Data2)) + log(lambda)*n}
    result <- try((1/coef(maxLik(loglik_multiple.censored.2.exp, start = 1/me, method = "NR"))   ), silent = TRUE)
    return(if(is.numeric(result[1])){c(result[1], result[1]^2)}else{c(2/(c1+c2),1)})
  }else{
    loglik_multiple.censored.2.exp <- function(lambda){
      -lambda * (sum(Data1)+sum(Data2)) + log(lambda)*n + k1*log(1-exp(-lambda * LLOQ[1]))+ k2*log(1-exp(-lambda * LLOQ[2]))
      }
    result <- try((1/coef(maxLik(loglik_multiple.censored.2.exp, start = 1/me, method = "NR"))), silent = TRUE) 
    return(if(is.numeric(result[1])){c(result[1], result[1]^2)}else{c(2/(c1+c2),1)})
  }
}
fc_exp_cs_2 <- function(d, i){
  dstrat <- d[i,3]
  dval <- d[i,]
  return(multiple.censored.2.exp(dval[,], LLOQ))
}
# ---- Poisson distributed data:
multiple.censored.2.poi <- function(Datalist, LLOQ){
  Dataset1 <- Datalist[Datalist[,3]==1,2]
  Dataset2 <- Datalist[Datalist[,3]==2,2]
  Dataset <- c(Dataset1, Dataset2)
  
  c1 <- LLOQ[1]
  c2 <- LLOQ[2]
  Dat1 <- Dataset1[Dataset1>=c1]
  Dat2 <- Dataset2[Dataset2>=c2]
  Data <- sort(c(Dat1, Dat2))
  
  Data1 <- Data[Data<c2]
  Data2 <- Data[Data>=c2]
  #1. Dataset:---------------------------------------------------------------
  k1 <- length(Dataset1[Dataset1 < c1])    # number of unquantified observations below c_1
  n1 <- length(Data1)                      # number of quantified observations above c_1
  
  #2. Dataset:---------------------------------------------------------------
  k2 <- length(Dataset2[Dataset2 < c2])    # number of unquantified observations below c_2
  n2 <- length(Data2)                      # number of quantified observations above c_2
  
  n <- n1+n2
  k <- c(k1, k2)
  if(LLOQ[1]==0){kc1_1 <- 0}else{kc1_1 <- 0:(LLOQ[1]-1)}
  if(LLOQ[2]==0){kc2_1 <- 0}else{kc2_1 <- 0:(LLOQ[2]-1)}
  nz <- c(n1, n2)
  ##starting values 
  mex <- mean(c(Data1, Data2, rep(c1/2, k1), rep(c2/2, k2)))
  sdex <- sd(c(Data1, Data2, rep(c1/2, k1), rep(c2/2, k2)))

  if(k1==0){
    if(k1+k2==0){
        loglik_multiple.censored.2.poi <- function(lambda){
          - lambda*(n+0)+ log(lambda)*(sum(Data1)+sum(Data2))-(sum(log(gamma(Data1+1)))+sum(log(gamma(Data2+1))))
        }
      }else{
        loglik_multiple.censored.2.poi <- function(lambda){
          - lambda*(n+0)+k[2]*log(sum(lambda^(kc2_1)/(gamma(kc2_1+1)))) + log(lambda)*(sum(Data1)+sum(Data2))-(sum(log(gamma(Data1+1)))+sum(log(gamma(Data2+1))))
        }
     }
  }else if(k2==0){
    loglik_multiple.censored.2.poi <- function(lambda){
      - lambda*(n+0)+k[1]*log(sum(lambda^(kc1_1)/(gamma(kc1_1+1)))) + log(lambda)*(sum(Data1)+sum(Data2))-(sum(log(gamma(Data1+1)))+sum(log(gamma(Data2+1))))
      }
  }else{
    loglik_multiple.censored.2.poi <- function(lambda){
      - lambda*(n+k[1]+k[2]) +k[1]*log(sum(lambda^(kc1_1)/(gamma(kc1_1+1))))+k[2]*log(sum(lambda^(kc2_1)/(gamma(kc2_1+1)))) + log(lambda)*(sum(Data1)+sum(Data2))-(sum(log(gamma(Data1+1)))+sum(log(gamma(Data2+1))))
    } 
  }
  result <- try(coef(maxLik(loglik_multiple.censored.2.poi, start = mex, method = "NR")), silent=TRUE)
  return(if(is.numeric(result[1])){c(result[1], result[1])}else{c((c1+c2)/2,1)})
}
fc_pois_cs_2 <- function(d, i){
  dstrat <- d[i,3]
  dval <- d[i,]
  return(multiple.censored.2.poi(dval[,], LLOQ))
}
# ----

# -------------------------------------------------------------------------------------------------------#
# -------------------------------------------------------------------------------------------------------#
# ------------------------ simple imputation methods ----------------------------------------------------#
# -------------------------------------------------------------------------------------------------------#
# ---- 1 LLOQ: -----------
# the data is given in Concentration (numerical vector), 
# the value c1 is given as LLOQ (number)
# ---- all distributions:
simple_imputation.1 <- function(Concentration, LLOQ){
  Dataset1 <- data.frame(Concentration)
  Data1 <- sort(Dataset1[Dataset1>=LLOQ[1]])
  #1st Dataset:---------------------------------------------------------------
  k <- c(length(Dataset1[Dataset1 < LLOQ[1]])) # number of unquantified observations below c_1
  
  imputed.dataset <- c(Data1, rep(LLOQ[1]/2, k[1]))
  return(c(mean(imputed.dataset), var(imputed.dataset)))}
fc_sim_1 <- function(d, indices){
  dt <- d[indices,]
  return(simple_imputation.1(dt[,2], LLOQ))         
}

# ---- 2 MLOQ: -----------
# the data is given in Datalist (numerical vector), 
# the values of c1, c2 is given as LLOQ (numerical vector)
simple_imputation.2 <- function(Datalist, LLOQ){
  Dataset1 <- Datalist[Datalist[,3]==1,2]
  Dataset2 <- Datalist[Datalist[,3]==2,2]
  
  Dataset <- c(Dataset1, Dataset2)
  Dat1 <- Dataset1[Dataset1>=LLOQ[1]]
  Dat2 <- Dataset2[Dataset2>=LLOQ[2]]
  Data <- sort(c(Dat1, Dat2))
  
  Data1 <- Data[Data<LLOQ[2]]
  Data2 <- Data[Data>=LLOQ[2]]
  #1. Dataset:---------------------------------------------------------------
  k1 <- length(Dataset1[Dataset1 < LLOQ[1]])    # number of unquantified observations below c_1
  #2. Dataset:---------------------------------------------------------------
  k2 <- length(Dataset2[Dataset2 < LLOQ[2]])    # number of unquantified observations below c_2
  k <- c(k1, k2)
  imputed.dataset <- c(Data1, Data2, rep(LLOQ[1]/2, k[1]), rep(LLOQ[2]/2, k[2]))
  return(c(mean(imputed.dataset), var(imputed.dataset)))}

fc_sim_2 <- function(d, i){
  dstrat <- d[i,3]
  dval <- d[i,]
return(simple_imputation.2(dval[,], LLOQ))         
}

# -------------------------------------------------------------------------------------------------------#
# -------------------------------------------------------------------------------------------------------#
# ------------------------ parametrical confidence interval ---------------------------------------------#
# -------------------------------------------------------------------------------------------------------#
# functions to calculated the parametrical confidence intervals depending on the distributional assumption:
# 'x'(number) is the point estimate for the parameter mean
# 's'(number) is the standard deviation
# 'n'(number) is the sample size
param_ci_norm_mu <- function(x, s, n){lower <- x- qt(p=0.975,df=n-1) * s/sqrt(n)                   #estimates CI for mu
                                      upper <- x+ qt(p=0.975,df=n-1) * s/sqrt(n)
                                      return(c(lower, upper))}
param_ci_exp_1lambda <- function(x, n){lower <- 2*n*x / qchisq(.975,df=2*n)                              #estimates CI for 1/lambda
                                       upper <- 2*n*x / qchisq(.025,df=2*n)
                                       return(c(lower, upper))}
param_ci_poi_lambda <- function(x, n){lower <- x- qnorm(p=0.975, mean=0, sd=1) * sqrt(x)/sqrt(n)         #estimates CI for lambda
                                      upper <- x+ qnorm(p=0.975, mean=0, sd=1) * sqrt(x)/sqrt(n)
                                      return(c(lower, upper))}
# -------------------------------------------------------------------------------------------------------#
# -------------------------------------------------------------------------------------------------------#
# ------------------------ root mean squared error and bias ---------------------------------------------#
# -------------------------------------------------------------------------------------------------------#
# functions to calculated the RMSE and bias :
# 'B'(number) is the length of the vector 'est'
# 'est'(numerical vector), where the estimated parameters are stored
# 'real'(number) is the true underlying parameter
RMSE_f <- function(B, est, real){     
  est <- as.numeric(est)
  sqrt((mean(est[])- real)^2 + 1/(B-1)*sum((est[]-mean(est[]))^2))
} 
Bias_f <- function(est, real){
  est <- as.numeric(est)
  (mean(est[])- real) 
}
