# Supplementary material for: Confidence interval comparison: Precision of maximum likelihood estimates in LLOQ affected data
Source: PLoS One. 2023 Nov 2;18(11):e0293640. doi: 10.1371/journal.pone.0293640 (PMC10621850; doi:10.1371/journal.pone.0293640)
Supplement: S6 File — This code can be used to define the functions, to create the datasets, to generate the figures and tables for the simulation study and to generate the results from the use case. (ZIP) [file pone.0293640.s007.zip › S6_File/simulation_study_PLOSone.R]

#######################################################################################
#
#                                                                                     
#   Filename    :	simulationstudy_PLOSone.R    												  
#                                                                                     
#   Project     :       PLOSone article "Confidence interval comparison: Precision of maximum likelihood estimates in LLOQ affected data"                                                             
#   Authors     :       T. Bülow, R.-D. Hilgers, N. Heussen                                                                
#   Date        :       July 2023
#   Purpose     :       As described in article
#																				  
#   R Version   :       R-3.6.1 
#
#   Output data :       N100_results_1LLOQ.rda, N100_results_2LLOQ.rda
#
#
#   Required R packages :  'doParallel', 'rootSolve', 'pracma', 'foreach', 'dplyr', 'boot', 'censReg'
#
#
########################################################################################


###############################################
###   Definition / inclusion of functions   ###
###############################################

library("doParallel")  # use more than one core 
library("foreach")     # parallelize the code
library("rootSolve")   # used to find roots
library("pracma")      # used for the definition of erf()
library(dplyr)
library(boot)          # used to produce the bootstrap CI
library(censReg)       # used to derive the maximum likelihood estimate


# functions to apply the methods :
source("function_PLOSone.R")


########################################################################################


############################
###   General settings   ### 
############################

B <- 5500                                         # simulation runs
anz <- c(100)                                     # Sample sizes N=100 or N=40

censored_1 <-c(0.0, 20.0, 50.0, 65.54,
              0.0, 20.0, 50.0, 65.54,
              0.0, 23.81, 43.35, 62.88)
censored_2 <-c(0.0, 20.0, 50.0, 65.54,
               0.0, 20.0, 50.0, 65.54,
               0.0, 33.58, 53.11, 70.70)
true_distrib <- c("normal", "normal", "normal", "normal",                  # Different distributions to test the robustness 
                  "Exponential","Exponential","Exponential", "Exponential",
                  "Poisson", "Poisson", "Poisson", "Poisson")  
parameter<-c(5.8, 5.8, 5.8, 5.8,
              0.095, 0.095, 0.095, 0.095,
              4, 4, 4, 4)

MLOQ1<-c(0, 4.96, 5.8, 6.2,
        0, 2.35, 7.29, 11.21,
        0, 2, 3, 4)
MLOQ2_1<-c(0, 4.52,5.55,5.94,
          0.001, 1.11,5.38,8.53,
          0, 2, 3, 4)
MLOQ2_2<-c(0, 5.28,6.05,6.49,
          0.001, 3.75,9.65,14.82,
          0, 3, 4, 5)
Rb <- 5500                              # bootstrap replication number
########################################################################################


#########################################
###   Section xx: Simulation Study    ###
#########################################


##########################################
###   Start simulation study: 1 MLOQ   ### 
##########################################

for(o in 1){
  results_combined<- NULL
  me <- NULL
  sde <- NULL
  mex <- NULL
  sdex <- NULL
  Dataset1<- NULL
  Dataset2<- NULL
  for(t in 1:12){
    y <- anz[o]
    x <- censored_1[t]
    z <- 1                            # fix variance
    distribution <- true_distrib[t]
    
    results <- NULL
    load(paste0("../data/1MLOQ/",distribution,"_N",y,"_",x,"_data1.rda"))
    Datalist1 <- Data1
    
    LLOQ<-MLOQ1[t]
    cl <- makeCluster(96) #not to overload the computer
    clusterEvalQ(cl, source("function.R")) 
    clusterExport(cl=cl, varlist=c("me", "sde", "mex", "sdex", "Dataset1", #"Dataset2", 
                                   "y", "LLOQ",
                                   "Data1"))#, "Data2"))
    registerDoParallel(cl)
    
  results=foreach(u=1:B, .combine=rbind, .multicombine=TRUE, .packages=c('rootSolve', 'pracma','maxLik', 'boot')) %dopar% {
      Dataset1 <- Datalist1[[u]]
      Dataset1_frame <- data.frame("index"= 1:length(Dataset1), "values"=Dataset1)
      
      #----------------------------------------------------
      # Normal:
      if(distribution=="normal"){
        mybootstrap_CS <- boot(Dataset1_frame, fc_norm_cs_1, R=Rb)
        mybootstrap_sim <- boot(Dataset1_frame, fc_sim_1, R=Rb)
        pe <- multiple.censored.1.norm(Dataset1_frame[,2], LLOQ)
        sim <- simple_imputation.1(Dataset1_frame[,2], LLOQ)
        myparam_CS <- param_ci_norm_mu(pe[1], pe[2], y)
        myparam_SIM <- param_ci_norm_mu(sim[1], sim[2], y)
      }
      #----------------------------------------------------
      # Exponential:
      if(distribution=="Exponential"){
        mybootstrap_CS <- boot(Dataset1_frame, fc_exp_cs_1, R=Rb)
        mybootstrap_sim <- boot(Dataset1_frame, fc_sim_1, R=Rb)
        pe <- multiple.censored.1.exp(Dataset1_frame[,2], LLOQ)
        sim <- simple_imputation.1(Dataset1_frame[,2], LLOQ)
        myparam_CS <- param_ci_exp_1lambda(pe[1], y)
        myparam_SIM <- param_ci_exp_1lambda(sim[1], y)
      }  
      #----------------------------------------------------
      # Poisson:
      if(distribution=="Poisson"){
          mybootstrap_CS <- boot(Dataset1_frame, fc_pois_cs_1, R=Rb)
          mybootstrap_sim <- boot(Dataset1_frame, fc_sim_1, R=Rb)
          pe <- multiple.censored.1.poi(Dataset1_frame[,2], LLOQ)
          sim <- simple_imputation.1(Dataset1_frame[,2], LLOQ)
          myparam_CS <- param_ci_poi_lambda(pe[1], y)
          myparam_SIM <- param_ci_poi_lambda(sim[1], y)
      }
      #----------------------------------------------------  
      # all results in one:
      results <- rbind(c("number_MLOQ"=1, "Simulation_run"=u, "Method"="CS", "Distribution"=distribution, "Censored"=x, "N"=y, "CI_Type"="bootstrap", ci_mean_estimate=colMeans(mybootstrap_CS$t)[1], 
                         censored_sample_estimate=mybootstrap_CS$t0[1],
                         ci_lower=boot.ci(mybootstrap_CS, index=1, type="bca")$bca[1,4],
                         ci_upper=boot.ci(mybootstrap_CS, index=1, type="bca")$bca[1,5],
                         range_of_ci=boot.ci(mybootstrap_CS, index=1, type="bca")$bca[1,5]-boot.ci(mybootstrap_CS, index=1, type="bca")$bca[1,4]),
                       c("number_MLOQ"=1, "Simulation_run"=u, "Method"="CS", "Distribution"=distribution, "Censored"=x, "N"=y, "CI_Type"="parametrical", ci_mean_estimate=pe[1], 
                         censored_sample_estimate=pe[1],
                         ci_lower=myparam_CS[1],
                         ci_upper=myparam_CS[2],
                         range_of_ci=myparam_CS[2]-myparam_CS[1]),
                       c("number_MLOQ"=1, "Simulation_run"=u, "Method"="SIM", "Distribution"=distribution, "Censored"=x, "N"=y, "CI_Type"="bootstrap", ci_mean_estimate=colMeans(mybootstrap_sim$t)[1], 
                         censored_sample_estimate=mybootstrap_sim$t0[1],
                         ci_lower=boot.ci(mybootstrap_sim, index=1, type="bca")$bca[1,4],
                         ci_upper=boot.ci(mybootstrap_sim, index=1, type="bca")$bca[1,5],
                         range_of_ci=boot.ci(mybootstrap_sim, index=1, type="bca")$bca[1,5]-boot.ci(mybootstrap_sim, index=1, type="bca")$bca[1,4]),
                       c("number_MLOQ"=1, "Simulation_run"=u, "Method"="SIM", "Distribution"=distribution, "Censored"=x, "N"=y, "CI_Type"="parametrical", ci_mean_estimate=sim[1], 
                         censored_sample_estimate=sim[1],
                         ci_lower=myparam_SIM[1],
                         ci_upper=myparam_SIM[2],
                         range_of_ci=myparam_SIM[2]-myparam_SIM[1]))
    }
   stopCluster(cl)
    results_combined <- rbind(results_combined, results)
  }
  save(results_combined, file=paste0("../data/1MLOQ/N",y,"_results_1LLOQ.rda"))
  }#########################################


##########################################
###   Start simulation study: 2 MLOQ   ### 
##########################################

for(o in 1){
  results_combined<- NULL
  me <- NULL
  sde <- NULL
  mex <- NULL
  sdex <- NULL
  Dataset1<- NULL
  Dataset2<- NULL
  for(t in 1:12){
    y <- anz[o]
    x <- censored_2[t]
    z <- 1                        # fix variance
    distribution <- true_distrib[t]
    
    results <- NULL
    load(paste0("../data/2MLOQ/",distribution,"_N",y,"_",x,"_data1.rda"))
    Datalist1 <- Data1
    load(paste0("../data/2MLOQ/",distribution,"_N",y,"_",x,"_data2.rda"))
    Datalist2 <- Data2
    
    LLOQ<-c(MLOQ2_1[t], MLOQ2_2[t])
  
    cl <- makeCluster(96) #not to overload the computer
    clusterEvalQ(cl, source("function.R")) 
    clusterExport(cl=cl, varlist=c("me", "sde", "mex", "sdex", "Dataset1", "Dataset2", 
                                   "y", "LLOQ",
                                   "Data1", "Data2"))
    registerDoParallel(cl)
    
    results=foreach(u=1:B, .combine=rbind, .multicombine=TRUE, .packages=c('rootSolve', 'pracma','maxLik', 'boot')) %dopar% {
      Dataset1 <- Datalist1[[u]]
      Dataset2 <- Datalist2[[u]]
      Dataset1_frame <- data.frame("index"= 1:length(Dataset1), "values"=Dataset1, "MLOQ"=rep(1, length(Dataset1)))
      Dataset2_frame <- data.frame("index"= (length(Dataset1)+1):(length(Dataset1)+length(Dataset2)), "values"=Dataset2, "MLOQ"=rep(2, length(Dataset2)))
      Dataset_frame<-rbind(Dataset1_frame, Dataset2_frame)
      
      #----------------------------------------------------
      # Normal:
      if(distribution=="normal"){
        mybootstrap_CS <- boot(Dataset_frame, fc_norm_cs_2, R=Rb)#, strata = Dataset_frame[,3])
        mybootstrap_sim <- boot(Dataset_frame, fc_sim_2, R=Rb)#, strata = Dataset_frame[,3])
        pe <- multiple.censored.2.norm_test(Dataset_frame[,], LLOQ)
        sim <- simple_imputation.2(Dataset_frame[,], LLOQ)
        myparam_CS <- param_ci_norm_mu(pe[1], pe[2], y)
        myparam_SIM <- param_ci_norm_mu(sim[1], sim[2], y)}
      #----------------------------------------------------
      # Exponential:
      if(distribution=="Exponential"){
        mybootstrap_CS <- boot(Dataset_frame, fc_exp_cs_2, R=Rb)#, strata = Dataset_frame[,3])
        mybootstrap_sim <- boot(Dataset_frame, fc_sim_2, R=Rb)#, strata = Dataset_frame[,3])
        pe <- multiple.censored.2.exp(Dataset_frame[,], LLOQ)
        sim <- simple_imputation.2(Dataset_frame[,], LLOQ)
        myparam_CS <- param_ci_exp_1lambda(pe[1], y)
        myparam_SIM <- param_ci_exp_1lambda(sim[1], y)
      }       
      #----------------------------------------------------
      # Poisson:
      if(distribution=="Poisson"){
        mybootstrap_CS <- boot(Dataset_frame, fc_pois_cs_2, R=Rb)#, strata = Dataset_frame[,3])
        mybootstrap_sim <- boot(Dataset_frame, fc_sim_2, R=Rb)#, strata = Dataset_frame[,3])
        pe <- multiple.censored.2.poi(Dataset_frame[,], LLOQ)
        sim <- simple_imputation.2(Dataset_frame[,], LLOQ)
        myparam_CS <- param_ci_poi_lambda(pe[1], y)
        myparam_SIM <- param_ci_poi_lambda(sim[1], y)
      }
      #----------------------------------------------------  
      # all results in one:
      results <- rbind(c("number_MLOQ"=2, "Simulation_run"=u, "Method"="CS", "Distribution"=distribution, "Censored"=x, "N"=y, "CI_Type"="bootstrap", ci_mean_estimate=colMeans(mybootstrap_CS$t)[1], 
                         censored_sample_estimate=mybootstrap_CS$t0[1],
                         ci_lower=boot.ci(mybootstrap_CS, index=1, type="bca")$bca[1,4],
                         ci_upper=boot.ci(mybootstrap_CS, index=1, type="bca")$bca[1,5],
                         range_of_ci=boot.ci(mybootstrap_CS, index=1, type="bca")$bca[1,5]-boot.ci(mybootstrap_CS, index=1, type="bca")$bca[1,4]),
                       c("number_MLOQ"=2, "Simulation_run"=u, "Method"="CS", "Distribution"=distribution, "Censored"=x, "N"=y, "CI_Type"="parametrical", ci_mean_estimate=pe[1], 
                         censored_sample_estimate=pe[1],
                         ci_lower=myparam_CS[1],
                         ci_upper=myparam_CS[2],
                         range_of_ci=myparam_CS[2]-myparam_CS[1]),
                       c("number_MLOQ"=2, "Simulation_run"=u, "Method"="SIM", "Distribution"=distribution, "Censored"=x, "N"=y, "CI_Type"="bootstrap", ci_mean_estimate=colMeans(mybootstrap_sim$t)[1], 
                         censored_sample_estimate=mybootstrap_sim$t0[1],
                         ci_lower=boot.ci(mybootstrap_sim, index=1, type="bca")$bca[1,4],
                         ci_upper=boot.ci(mybootstrap_sim, index=1, type="bca")$bca[1,5],
                         range_of_ci=boot.ci(mybootstrap_sim, index=1, type="bca")$bca[1,5]-boot.ci(mybootstrap_sim, index=1, type="bca")$bca[1,4]),
                       c("number_MLOQ"=2, "Simulation_run"=u, "Method"="SIM", "Distribution"=distribution, "Censored"=x, "N"=y, "CI_Type"="parametrical", ci_mean_estimate=sim[1], 
                         censored_sample_estimate=sim[1],
                         ci_lower=myparam_SIM[1],
                         ci_upper=myparam_SIM[2],
                         range_of_ci=myparam_SIM[2]-myparam_SIM[1]))
    }
    stopCluster(cl)
    results_combined <- rbind(results_combined, results)
  }
  save(results_combined, file=paste0("../data/2MLOQ/N",y,"_results_2LLOQ.rda"))}
