# Supplementary material for: Confidence interval comparison: Precision of maximum likelihood estimates in LLOQ affected data
Source: PLoS One. 2023 Nov 2;18(11):e0293640. doi: 10.1371/journal.pone.0293640 (PMC10621850; doi:10.1371/journal.pone.0293640)
Supplement: S6 File — This code can be used to define the functions, to create the datasets, to generate the figures and tables for the simulation study and to generate the results from the use case. (ZIP) [file pone.0293640.s007.zip › S6_File/Usecase_PLOSone.R]

#######################################################################################
#
#                                                                                     
#   Filename    :	UseCase_PLOSone.R    												  
#                                                                                     
#   Project     :       PLOSone article "Confidence interval comparison: Precision of maximum likelihood estimates in LLOQ affected data"                                                             
#   Authors     :       T. Bülow, R.-D. Hilgers, N. Heussen                                                                
#   Date        :       July 2023
#   Purpose     :       As described in article
#																				  
#   R Version   :       R-3.6.1 
#   Output data :       results_normal, reults_exponential, results_Poisson
#
#
#   Required R packages :  'doParallel', 'rootSolve', 'pracma', 'foreach', 'dplyr', 'boot', 'censReg'
#
#
########################################################################################

###############################################
###   Definition / inclusion of functions   ###
###############################################

library("doParallel")  # use more than one core 
library("foreach")     # parallelize the code
library("rootSolve")   # used to find roots
library("pracma")      # used for the definition of erf()
library(dplyr)
library(boot)          # used to produce the bootstrap CI
library(censReg)       # used to derive the maximum likelihood estimate


# functions to apply the methods :
source("function_PLOSone.R")

########################################################################################

#----------------------------------------------------
Rb <- 550#0                              # bootstrap replication number
y <- 42
#----------------------------------------------------
# Normal:
  LLOQ<-c(5.0,5.5)
  Dataset1 <- c(4.9,4.9,4.9,4.9,4.9,4.9,4.9,4.9,4.9,
                5.0, 5.1, 5.7, 5.7, 5.7, 5.8, 5.8, 6.0, 6.1, 6.3)
  Dataset2 <- c(5.4, 5.4,5.4, 5.4,5.4, 5.4,5.4, 5.4,5.4, 5.4,5.4, 5.4,5.4, 5.4,
                6.3, 6.4, 6.5, 6.6, 6.7, 6.7, 6.8, 7.0, 7.3)
  Dataset1_frame <- data.frame("index"= 1:length(Dataset1), "values"=Dataset1, "MLOQ"=rep(1, length(Dataset1)))
  Dataset2_frame <- data.frame("index"= (length(Dataset1)+1):(length(Dataset1)+length(Dataset2)), "values"=Dataset2, "MLOQ"=rep(2, length(Dataset2)))
  Dataset_frame<-rbind(Dataset1_frame, Dataset2_frame)

    mybootstrap_CS <- boot(Dataset_frame, fc_norm_cs_2, R=Rb)
    mybootstrap_sim <- boot(Dataset_frame, fc_sim_2, R=Rb)
    myparam_CS <- param_ci_norm_mu(mybootstrap_CS$t0[1], mybootstrap_CS$t0[2], y)
    myparam_SIM <- param_ci_norm_mu(mybootstrap_sim$t0[1], mybootstrap_sim$t0[2], y)
    
    #results: ------------
    mybootstrap_CS$t0[1]
    mybootstrap_sim$t0[1]
    #---------------------
    myparam_CS
    boot_CS <- c(boot.ci(mybootstrap_CS, index=1, type="bca")$bca[1,4],boot.ci(mybootstrap_CS, index=1, type="bca")$bca[1,5])
    myparam_SIM
    boot_SIM <- c(boot.ci(mybootstrap_sim, index=1, type="bca")$bca[1,4],boot.ci(mybootstrap_sim, index=1, type="bca")$bca[1,5])
results_normal <- rbind(myparam_CS, boot_CS, myparam_SIM, boot_SIM)

mybootstrap_CS <- NULL
mybootstrap_sim <- NULL
myparam_CS <- NULL
myparam_SIM <- NULL
#----------------------------------------------------
# Exponential:
  LLOQ<-c(80, 100)
  Dataset1 <- c(31.3, 144, 16.2, 295, 262, 209, 51.5, 52.5, 43.7, 84.4,
                29.9, 140, 185, 74.6, 117, 24.7, 108, 170, 106, 88.2, 68.1)
  Dataset2 <- c(37, 89.3, 181, 85, 24.6, 67.5, 65.3, 19.5, 79.5, 21,
                106, 280, 79.9, 82.9, 104, 355, 103, 83.9, 112, 46.4, 19.1)
  Dataset1_frame <- data.frame("index"= 1:length(Dataset1), "values"=Dataset1, "MLOQ"=rep(1, length(Dataset1)))
  Dataset2_frame <- data.frame("index"= (length(Dataset1)+1):(length(Dataset1)+length(Dataset2)), "values"=Dataset2, "MLOQ"=rep(2, length(Dataset2)))
  Dataset_frame<-rbind(Dataset1_frame, Dataset2_frame)
  
    mybootstrap_CS <- boot(Dataset_frame, fc_exp_cs_2, R=Rb, strata = Dataset_frame[,3])
    mybootstrap_sim <- boot(Dataset_frame, fc_sim_2, R=Rb, strata = Dataset_frame[,3])
    myparam_CS <- param_ci_exp_1lambda(mybootstrap_CS$t0[1], y)
    myparam_SIM <- param_ci_exp_1lambda(mybootstrap_sim$t0[1], y)
    
    #results: ------------
    mybootstrap_CS$t0[1]
    mybootstrap_sim$t0[1]
    #---------------------
    myparam_CS
    boot_CS <- c(boot.ci(mybootstrap_CS, index=1, type="bca")$bca[1,4],boot.ci(mybootstrap_CS, index=1, type="bca")$bca[1,5])
    myparam_SIM
    boot_SIM < -c(boot.ci(mybootstrap_sim, index=1, type="bca")$bca[1,4],boot.ci(mybootstrap_sim, index=1, type="bca")$bca[1,5])

    results_exponential <- rbind(myparam_CS, boot_CS, myparam_SIM, boot_SIM)
    
mybootstrap_CS <- NULL
mybootstrap_sim <- NULL
myparam_CS <- NULL
myparam_SIM <- NULL         
#----------------------------------------------------
# Poisson:
  LLOQ<-c(3,4)
  Dataset1 <- c(2,2,8,2,1,2,2,2,2,5,
                3,3,3,3,1,3,4,3,6,2,2)
  Dataset2 <- c(4,2,5,2,6,2,3,7,3,3,2,
                2,5,2,7,12,6,2,1,6,6)
  Dataset1_frame <- data.frame("index"= 1:length(Dataset1), "values"=Dataset1, "MLOQ"=rep(1, length(Dataset1)))
  Dataset2_frame <- data.frame("index"= (length(Dataset1)+1):(length(Dataset1)+length(Dataset2)), "values"=Dataset2, "MLOQ"=rep(2, length(Dataset2)))
  Dataset_frame<-rbind(Dataset1_frame, Dataset2_frame)
  
    mybootstrap_CS <- boot(Dataset_frame, fc_pois_cs_2, R=Rb, strata = Dataset_frame[,3])
    mybootstrap_sim <- boot(Dataset_frame, fc_sim_2, R=Rb, strata = Dataset_frame[,3])
    myparam_CS <- param_ci_poi_lambda(mybootstrap_CS$t0[1], y)
    myparam_SIM <- param_ci_poi_lambda(mybootstrap_sim$t0[1], y)
    
    #results: ------------
    mybootstrap_CS$t0[1]
    mybootstrap_sim$t0[1]
    #---------------------
    myparam_CS
    boot_CS <- c(boot.ci(mybootstrap_CS, index=1, type="bca")$bca[1,4],boot.ci(mybootstrap_CS, index=1, type="bca")$bca[1,5])
    myparam_SIM
    boot_SIM <- c(boot.ci(mybootstrap_sim, index=1, type="bca")$bca[1,4],boot.ci(mybootstrap_sim, index=1, type="bca")$bca[1,5])

    results_Poisson <- rbind(myparam_CS, boot_CS, myparam_SIM, boot_SIM)
    
    
